# Supplementary material for: Male Infertility and Neurodegenerative Diseases: A Systematic Review of Associations and Molecular Mechanisms
Source: Int J Mol Sci. 2026 Apr 2;27(7):3222. doi: 10.3390/ijms27073222 (PMC13074030; doi:10.3390/ijms27073222)
Supplement: Supplementary file 1 [file ijms-27-03222-s001.zip]

Archive with 2 entries (2 files):
- S1_Data Extraction and Risk of Bias Assessment.numbers
- S2 PRISMA_2020_checklist - completed.pdf
